# Supplementary material for: Cardiomyocyte‐Enriched USP20 Ameliorates Pathological Cardiac Hypertrophy by Targeting STAT3 Deubiquitination
Source: Adv Sci (Weinh). 2025 Apr 7;12(23):2416478. doi: 10.1002/advs.202416478 (PMC12199517; doi:10.1002/advs.202416478)
Supplement: Supplementary file 2 — Supplemental Table 1 [file ADVS-12-2416478-s002.xlsx]

## Sheet: Figure.1
	Figure 1A	Log2(FC)	LOG10(P value)		Figure 1B	Ctrl	Ang II		Figure 1C	Sham	TAC		Figure 1D	Ctrl	Ang II		Figure 1E	Sham	TAC		Figure 1F	Sham	TAC
	Otud1	1.75514	2.18181		Usp20	1.04126	0.355602		Usp20	1.15803	0.511096		USP20	1.0274	0.484259		USP20	0.87081	0.696205		USP20	0.854607	0.128811
	Usp28	1.28458	1.74316			1.30888	0.731198			1.15003	0.790955			0.961971	0.420928			0.99203	0.595388			1.11214	0.559936
	Usp54	0.903003	1.65039			0.951538	0.640972			0.712848	0.571041			1.12895	0.558255			1.09654	0.04572			1.05214	0.279968
	Alg13	0.893549	1.49316			1.23828	0.686977			0.732889	0.507566			1.04655	0.553296			1.09403	0.548814
	Otulin	0.89195	1.10142			0.71615	0.589815			1.27603	0.420934			0.930925	0.055349			1.00486	0.451897
	Zranb2	0.888076	0.491943			0.869545	0.286843			1.12636	0.651423			0.904199	0.509608			0.941737	0.404797
	Usp9x	0.862755	1.45581
	Otud4	0.851441	1.62985
	Uchl3	0.81681	2.24631
	Usp53	0.79513	1.30111
	Usp15	0.727039	1.01828
	Uchl1	0.716272	0.783629
	Otud3	0.699538	1.92554
	Usp47	0.693789	0.739447
	Usp13	0.640356	1.42759
	Usp25	0.635941	1.61917
	Yod1	0.621392	0.85997
	Josd1	0.614657	0.920903
	Mindy4	0.611395	1.20753
	Zranb1	0.601764	1.03436
	Psmd14	0.595295	1.74218
	Usp34	0.572705	0.93541
	Otud6b	0.538265	1.04053
	Mindy2	0.534903	1.49765
	Cops5	0.520641	0.703183
	Usp32	0.502503	3.35261
	Otub2	0.501759	0.481927
	Otud7b	0.467088	0.538279
	Usp31	0.45848	0.822802
	Usp11	0.455924	1.17466
	Usp24	0.425571	0.625522
	Usp45	0.421916	0.693039
	Uspl1	0.417053	2.58615
	Usp30	0.414113	0.671197
	Eif3h	0.378118	0.885466
	Otub1	0.372535	0.558253
	Brcc3	0.365781	0.693121
	Usp14	0.36308	0.513676
	Usp16	0.362948	2.34006
	Vcpip1	0.353033	1.73442
	Otud5	0.35224	1.76262
	Usp22	0.326719	0.456194
	Usp38	0.323157	0.331276
	Usp7	0.320991	1.43238
	Usp8	0.304247	0.897662
	Josd2	0.300547	0.431271
	Psmd7	0.292181	0.427309
	Prpf8	0.282172	0.760989
	Mindy1	0.266504	0.299745
	Usp2	0.257162	0.643612
	Usp12	0.231859	0.211069
	Cops6	0.197323	0.280417
	Usp1	0.186633	0.581373
	Usp5	0.164332	0.358979
	Mpnd	0.162775	0.547245
	Usp43	0.1461	0.312212
	Usp39	0.142821	0.274822
	Zranb3	0.131343	0.0948514
	Usp4	0.122067	0.157888
	Usp6nl	0.11303	0.2135
	Usp40	0.108116	0.0509342
	Usp21	0.0992205	0.115042
	Uchl5	0.0832942	0.480061
	Mysm1	0.079856	0.280361
	Usp19	0.0780212	0.0826519
	Usp33	0.0569897	0.0549356
	Mindy3	0.0554903	0.0493338
	Eif3f	0.0465698	0.128896
	Usp37	0.0451469	0.0283411
	Usp46	0.0354459	0.0225172
	Usp48	0.0036679	0.00579407
	Usp10	-0.00860746	0.00920615
	Bap1	-0.0219565	0.0275598
	Otulinl	-0.0299916	0.0326314
	Usp36	-0.0485458	0.0703057
	Usp3	-0.052891	0.0245479
	Usp42	-0.0561226	0.0953297
	Cyld	-0.0599594	0.446036
	Stambp	-0.21143	0.394598
	Usp18	-0.271382	0.534463
	Tnfaip3	-0.427375	0.512833
	Usp35	-0.490523	0.703135
	Usp27x	-0.582616	0.661047
	Stambpl1	-0.890956	0.81315
	Usp49	-1.14636	0.402877
	Usp20	-1.18688	1.48309

## Sheet: Figure.2
.
	Figure 2C	USP20fl/fl +Veh	USP20 CKO +Veh	USP20fl/fl +Ang II	USP20 CKO +Ang II		Figure 2D	USP20fl/fl +Veh	USP20 CKO +Veh	USP20fl/fl +Ang II	USP20 CKO +Ang II		Figure 2F	USP20fl/fl +Veh	USP20 CKO +Veh	USP20fl/fl +Ang II	USP20 CKO +Ang II		Figure 2G	USP20fl/fl +Veh	USP20 CKO +Veh	USP20fl/fl +Ang II	USP20 CKO +Ang II
	EF(%)	65.39	62.35	49.71	26.56		FS(%)	34.56	33.19	24.33	12.3		HW/BW (mg/g)	5.28395	4.53112	5.81641	8.96262		HW/TL (mg/mm)	6.8407	5.75646	8.22652	10.4981
		62.62	61.46	49.19	23.14			32.93	32.88	24.42	10.6			5.16667	5.23404	6.42798	8.2467			6.64286	6.59164	8.73114	9.97336
		68.44	70.54	52.01	35.86			36.94	39	26.05	16.98			4.78008	4.71875	6.53498	7.62963			6.36816	6.74107	8.71092	9.73228
		77.39	63.97	47.71	33.16			44.02	34.26	23.55	15.56			4.39286	4.78346	6.80877	7.671			6.15342	6.69421	9.20797	9.56287
		72.36	63.26	48.1	31.64			40.04	33.9	23.76	15			5.52966	4.84454	7.70085	8.34921			7.19405	6.21228	9.94481	11.3362
		66.42	65.25	52.03	43			35.33	35.25	26.51	21.09			4.83265	5.26923	6.53361	6.75665			6.2283	6.65767	8.38275	9.64712
	Figure 2J	USP20fl/fl +Veh	USP20 CKO +Veh	USP20fl/fl +Ang II	USP20 CKO +Ang II		Figure 2L	USP20fl/fl +Veh	USP20 CKO +Veh	USP20fl/fl +Ang II	USP20 CKO +Ang II		Figure 2M	USP20fl/fl +Veh	USP20 CKO +Veh	USP20fl/fl +Ang II	USP20 CKO +Ang II
	Cardiomyocyte area(%)	175.825	156.724	278.882	355.307		Fibrotic area(%)	2.47682	2.49204	14.239	15.5828		Myh7	1.13326	1.13326	4.31836	7.1626
		231.012	201.222	293.644	364.11			3.12984	4.00391	9.02384	17.3792			0.920496	1.19788	4.31836	6.32245
		249.353	257.731	297.006	349.663			4.12179	5.92301	9.85928	16.9305			1.10227	0.986563	4.59633	4.85841
		200.685	215.601	268.169	364.734			1.90293	6.34693	11.2342	21.0284			0.986563	1.0871	4.8922	6.36642
		219.534	221.421	255.788	313.205			2.01184	2.53904	8.99203	12.4986			0.986563	0.993425	4.37864	6.10708
		177.058	213.325	312.354	368.885			3.0428	4.45928	13.5802	18.8798			0.870842	1.20621	4.17126	9.85245
													Anp	1.05854	1.05123	2.7935	8.23673
														1.05123	1.03675	3.01482	8.95114
														1.3871	0.967325	2.55279	8.58651
														0.980828	1.83029	3.09958	8.0115
														0.819078	0.947417	3.16471	8.35171
														0.703232	1.84302	2.41508	7.52698

## Sheet: Figure.3
	Figure 3C	USP20fl/fl +Sham	USP20 CKO +Sham	USP20fl/fl +TAC	USP20 CKO +TAC		Figure 3D	USP20fl/fl +Sham	USP20 CKO +Sham	USP20fl/fl +TAC	USP20 CKO +TAC		Figure 3F	USP20fl/fl +Sham	USP20 CKO +Sham	USP20fl/fl +TAC	USP20 CKO +TAC		Figure 3G	USP20fl/fl +Sham	USP20 CKO +Sham	USP20fl/fl +TAC	USP20 CKO +TAC
	EF(%)	65.44	59.84	55.48	42.41		FS(%)	34.69	31.36	28.32	20.66		HW/BW (mg/g)	4.818	3.90739	5.93465	7.52754		HW/TL (mg/mm)	6.73045	5.64088	8.25581	11.0234
		67.58	56.89	48.34	44.37			36.74	29.36	24.02	21.06			4.89978	5.01552	5.67047	8.1305			5.86354	6.21429	7.56955	11.141
		57.54	65.01	46.78	36.23			29.63	34.77	22.99	17.1			5.07264	4.85673	6.151	9.57836			6.78512	7.07717	8.89722	13.0586
		63.29	66.83	51.83	32.51			33.59	36.2	26.17	15.24			5.31192	3.90607	6.35215	7.53247			7.63695	5.71828	8.62272	10.889
		66.69	54.85	47.25	45.58			35.77	27.75	23.4	22.1			4.56126	4.86031	6.10538	8.05996			6.12563	6.5251	8.46928	10.2227
		67.37	65.49	48.84	38.62			36.64	35.03	24.1	18.29			5.25049	4.98343	5.95659	7.07182			7.70255	6.55586	8.0456	9.94451
	Figure 3J	USP20fl/fl +Sham	USP20 CKO +Sham	USP20fl/fl +TAC	USP20 CKO +TAC		Figure 3L	USP20fl/fl +Sham	USP20 CKO +Sham	USP20fl/fl +TAC	USP20 CKO +TAC		Figure 3M	USP20fl/fl +Sham	USP20 CKO +Sham	USP20fl/fl +TAC	USP20 CKO +TAC
	Cardiomyocyte area(%)	172.095	192.109	314.299	392.384		Fibrotic area(%)	2.73498	5.87295	9.05803	19.4029		Myh7	0.863673	0.627879	2.56429	5.30943
		181.825	202.471	293.432	312.421			5.28974	2.49802	12.5929	24.5802			0.999001	0.581785	2.7105	3.15701
		179.125	203.492	310.499	374.422			4.95782	3.40948	13.4903	15.7892			1.40304	0.696675	2.65472	5.23634
		192.412	178.293	304.785	382.872			5.23475	4.48982	13.0588	18.499			0.951686	1.63417	2.49417	3.55182
		202.48	188.893	276.587	339.083			3.47892	5.28739	14.5979	17.0952			0.869681	0.619234	3.1352	7.35414
		199.283	210.45	272.046	290.482			5.82735	8.05093	11.093	17.5879			0.912918	0.531653	2.72935	5.93216
													Nppa	1.20762	0.544186	4.44497	10.7195
														0.830569	0.718058	3.84284	12.3992
														1.25891	0.438963	3.86957	12.9257
														0.884033	0.74338	4.50701	9.33191
														0.940939	0.669972	5.14144	10.2829
														0.877927	1.10357	4.47588	9.07673

## Sheet: Figure.4
	Figure 4B	MW [kDa]	Intensity		Figure 4C	MW [kDa]	Intensity		Figure 4H	Intensity(a.u.)			Figure 4J	Intensity(a.u.)			Figure 4L	Intensity(a.u.)
	Tomm40	37.895	6.64512		Pld5	53.743	7.12008		distance(μm)	His-STAT3	Flag-USP20		distance(μm)	His-STAT3	Flag-USP20		distance(μm)	His-STAT3	Flag-USP20
	Kpna2	57.927	6.95447		Usp20	102.14	8.74771		0	0	55		0	61	1		0	54	55
	Spr	27.883	6.87228		Rps8	24.205	7.2416		0.0625	0	55.592		0.055556	61.437	2.9704		0.25	66.137	66.253
	Plac8	12.353	6.9109		Ndufb8	21.876	7.24934		0.125	0	58.092		0.111111	51.053	0.0976		0.5	72.468	72.616
	Aldh9a1	53.514	6.81128		Atp5f1e	5.8378	7.27383		0.1875	0	63.053		0.166667	44.423	0		0.75	66.874	65.037
	Ifi44l	49.679	6.87095		Rpl14	23.564	7.32008		0.25	1.38515	64.762		0.222222	49.073	1.3047		1	71.773	68.425
	Med20	23.192	6.4294		Crtac1	70.303	7.38878		0.3125	3.17929	64.433		0.277778	47.202	0.2219		1.25	70.518	70.579
	Glrx5	16.292	7.34159		Ighv1-75	12.957	7.41434		0.375	2.4591	59.884		0.333333	50.98	0.0477		1.5	65.492	70.121
	Dad1	12.497	7.11076		Kif21a;	181.37	7.64128		0.4375	1.29763	52.604		0.388889	50.251	0		1.75	65.003	68.838
	Acadm	46.481	6.87167		Ighv14-4	12.134	7.64867		0.5	0.50429	46.099		0.444444	55.741	2.8926		2	65.121	64.121
	Dpm1	29.174	7.1801		Eno1;	47.14	7.66906		0.5625	0	41.784		0.5	54.145	0.5661		2.25	74.263	73.36
	Arfgef3	240.09	8.23267		2900026A02Rik	43.215	7.75144		0.625	0	39.46		0.555556	62.62	2.6869		2.5	74.965	74.971
	Erap1	106.6	7.12454		Cstf2t	65.862	7.9082		0.6875	0	38.448		0.611111	73.044	0.8472		2.75	67.109	68.015
	Tmem132d	121.41	6.56196		Naa15	101.09	7.96371		0.75	0	38.385		0.666667	79.501	0.619		3	64.379	66.134
	Lpp	65.89	6.98974		Ighv1-55	12.687	8.18526		0.8125	0.13011	38.269		0.722222	84.382	0.2901		3.25	62.564	63.344
	Fxr1	76.221	7.20895		Gja1	43.004	8.21309		0.875	0.90162	38.413		0.777778	91.057	0.404		3.5	63.65	63.429
	Snrpf	9.7251	7.12743		Rps24	15.423	8.32118		0.9375	0.53744	36.671		0.833333	92.694	0.1717		3.75	71.227	71.15
	Wdr77	36.942	6.95501		Vim	53.687	9.56523		1	1.80955	34.281		0.888889	98.86	0.2583		4	78.662	80.316
	Galk2	50.503	7.2385		Try10	26.221	9.99883		1.0625	1.65129	31.697		0.944444	97.053	0		4.25	79.492	81.063
	Snrnp40	39.275	6.98851		2210010C04Rik	26.422	8.11521		1.125	0.21561	29.031		1	100.159	0.6903		4.5	75.093	72.481
	Fip1l1	64.958	7.30946		Ighv7-1;	13.644	7.9826		1.1875	0	28.482		1.05556	105.905	1.9902		4.75	77.805	74.351
	Osbpl9	83.108	7.31108		Hbs1l	74.827	9.28515		1.25	0	30.895		1.11111	106.434	0.9836		5	66.878	66.342
	Adss1	50.254	7.23762		Hmmr	91.784	9.95923		1.3125	0	33.444		1.16667	111.241	1.2754		5.25	67.998	68.027
	Slc16a3	50.373	7.34575		C1qc	25.991	7.89669		1.375	0.01175	36.849		1.22222	113.666	0.1129		5.5	68.219	69.52
	Or9m1;Or9m2	34.796	7.52424		Acads	44.889	7.81262		1.4375	0.2208	39.579		1.27778	112.695	0.5433		5.75	71.923	77.409
	Ckb	42.713	7.109		Ogdh	116.03	7.73147		1.5	0	39.478		1.33333	112.928	1.19		6	65.14	73.612
	Rbpj	58.537	7.52664		Hmgn5	45.343	7.91779		1.5625	0	37.866		1.38889	108.536	1.234		6.25	61.487	71.487
	Slc7a8	57.872	7.64767		Igkv9-123	12.815	7.51974		1.625	0	36.677		1.44444	106.471	2.4227		6.5	61.28	69.059
	Aimp2	35.377	7.52974		Fkbp2	15.344	8.95265		1.6875	0.02286	35.107		1.5	98.417	1.6658		6.75	66.002	69.444
	Unc5a	98.856	7.78532		Igkv4-58	10.293	7.85254		1.75	0	35.457		1.55556	88.816	0.1641		7	72.415	73.133
	Xrra1	88.883	8.3025		Acot13	15.183	8.04258		1.8125	0	36.63		1.61111	86.681	0.4275		7.25	69.017	69.338
	Usp20	102.14	8.97224		Sik3;	56.975	7.6229		1.875	0	36.239		1.66667	83.073	0.911		7.5	63.069	62.393
	Tle4	83.786	8.03048		Igkv3-7	10.856	8.67703		1.9375	0	38.615		1.72222	79.304	2.3705		7.75	66.208	64.091
	Jup	81.8	8.50154		Slc25a3	39.736	8.33828		2	0	38.831		1.77778	79.081	3.5		8	63.089	59.564
	Aimp1	33.997	8.33078		Rps23	15.807	8.46138		2.0625	0.70974	36.52		1.83333	80.897	3.4271		8.25	61.76	57.823
	Plod1	83.594	7.36158		Pkm;	5.5684	7.51847		2.125	0.61821	34.084		1.88889	80.987	1.9873		8.5	56.861	55.458
	Pdcd2	38.341	7.69715		Nin	243.72	8.34669		2.1875	0.25404	30.263		1.94444	77.221	0.1753		8.75	59.418	58.744
	Hspa12a	74.87	7.60228		Ndufa7	12.575	7.62166		2.25	0	28.629		2	74.763	0.4044		9	64.557	61.171
	Eef1b	24.693	8.22027		Ywhae	15.219	7.69226		2.3125	0	31.477		2.05556	77.657	1.9927		9.25	66.769	60.557
	Dsg1c;Dsg1a;Dsg1b	100.51	8.16474		Igkv4-50	12.808	8.00056		2.375	0	37.396		2.11111	76.687	1.34		9.5	74.866	66.539
	F5	87.044	7.89594		Stat3	88.053	8.89808		2.4375	0	46.209		2.16667	73.466	0.7624		9.75	74.959	67.942
	Aldh16a1	84.755	7.60921		Xrra1	14.244	8.67577		2.5	0	55.238		2.22222	70.028	1.9334		10	85.613	79.128
	Klk1b9;Klk1b1;	28.9	8.87231		Jup	81.8	7.56177		2.5625	0.02351	61.85		2.27778	74.088	3.4441		10.25	68.024	63.861
	Aamp	46.894	7.77351		Dsp	332.91	7.30415		2.625	0.29515	65.962		2.33333	77.339	1.4616		10.5	80.341	75.405
	Ahsa1	38.117	8.20137						2.6875	0.65932	65.044		2.38889	80.877	0		10.75	85.191	78.887
	Dsp	332.91	8.61593						2.75	1.02263	62.929		2.44444	85.823	0		11	82.402	77.403
	Tmem250-ps	16.116	8.19148						2.8125	1.73434	62.184		2.5	85.16	0.5645		11.25	75.148	73.929
	Gm5478	57.919	8.96659						2.875	1.88321	60.466		2.55556	77.617	1.3309		11.5	68.243	68.331
	Eif3m	42.516	7.54074						2.9375	1.41922	59.303		2.61111	84.384	5.6782		11.75	75.261	73.957
	Psma3	28.405	7.84491						3	1.63036	59.15		2.66667	85.062	3.2725		12	76.675	72.222
	Stat3	88.053	9.04076						3.0625	1.84435	57.667		2.72222	86.541	0		12.25	91.45	86.498
	Atr	300.22	7.9784						3.125	1.01613	54.386		2.77778	94.671	1.4751		12.5	98.297	97.441
	Dhx58	76.708	7.93581						3.1875	0.2977	50.619		2.83333	107.294	6.8809		12.75	110.487	112.676
	Pgd	53.247	8.63861						3.25	0	46.597		2.88889	114.212	6.1374		13	101.659	105.311
	Rpl39	6.4066	8.03627						3.3125	0	42.652		2.94444	115.638	1.1591		13.25	97.649	98.845
	H2-K1;H2-Q7;	41.301	8.68677						3.375	0	40.431		3	113.293	0.2667		13.5	111.905	104.653
									3.4375	0.01798	39.187		3.05556	119.516	2.477		13.75	139.325	123.665
									3.5	1.45081	40.664		3.11111	120.482	0.645		14	156.243	138.422
									3.5625	4.189	42.792		3.16667	122.052	5.7183		14.25	163.087	147.744
									3.625	3.24927	44.362		3.22222	116.096	3.8633		14.5	155.652	146.084
									3.6875	3.52102	47.314		3.27778	102.611	0.0587		14.75	153.152	148.367
									3.75	2.86252	50.87		3.33333	101.74	0.7282		15	147.212	144.433
									3.8125	1.37495	53.839		3.38889	96.905	0		15.25	163.294	158.446
									3.875	0.69614	54.692		3.44444	86.978	0.0046		15.5	169.62	164.171
									3.9375	1.55738	55.288		3.5	85.76	0		15.75	164.987	163.503
									4	2.40405	52.913		3.55556	84.912	0.4464		16	161.171	162.382
									4.0625	1.63913	49.614		3.61111	92.764	9.1741		16.25	142.213	140.124
									4.125	0	45.969		3.66667	70.188	0.824		16.5	121.059	114.992
									4.1875	0.82746	41.899		3.72222	65.024	0.0683		16.75	93.691	88.593
									4.25	1.09338	36.718		3.77778	77.184	1.8144		17	77.385	76.222
									4.3125	0	31.964		3.83333	75.588	0.2453		17.25	80.489	83.559
									4.375	0	29.339		3.88889	81.063	1.0604		17.5	65.93	70.897
									4.4375	0	28.244		3.94444	79.929	1.592		17.75	68.201	70.432
									4.5	0	29.275		4	61.496	0.453		18	57.613	49.127
									4.5625	0	30.946		4.05556	63.557	2.7408		18.25	61.225	50.28
									4.625	0	33.633		4.11111	55.786	1.3373		18.5	88.487	83.087
									4.6875	2.01547	36.015		4.16667	52.166	1.3503		18.75	102.52	101.072
									4.75	2.67695	38.186		4.22222	55.19	1.1399		19	107.347	107.123
									4.8125	2.31424	39.629		4.27778	57.608	2.0907		19.25	109.688	107.112
									4.875	0.76652	38.939		4.33333	46.681	0.7608		19.5	105.718	100.247
									4.9375	0	37.144		4.38889	48.533	1.974		19.75	92.318	83.854
									5	0	35.944		4.44444	55.522	2.811		20	87.069	83.128
									5.0625	0	37.467		4.5	58.534	0.9126		20.25	87.629	88.372
									5.125	0	43.006		4.55556	65.394	0.074		20.5	98.168	98.855
									5.1875	0	50.915		4.61111	77.113	1.8682		20.75	96.434	91.79
									5.25	0.40529	57.55		4.66667	93.182	4.2017		21	97.646	89.48
									5.3125	2.13971	61.68		4.72222	102.787	2.0371		21.25	105.233	96.525
									5.375	2.00003	61.624		4.77778	110.508	0.3008		21.5	108.175	101.934
									5.4375	0.63576	60.844		4.83333	117.19	2.0058		21.75	110.566	107.817
									5.5	0	56.785		4.88889	113.654	0.6053		22	116.273	116.433
									5.5625	0	52.313		4.94444	118.415	5.8461		22.25	125.527	124.856
									5.625	0	47.403		5	117.455	3.9825		22.5	134.307	130.213
									5.6875	1.27744	43.462		5.05556	123.49	1.9742		22.75	130.39	120.484
									5.75	1.3203	39.547		5.11111	130.576	2.0677		23	123.507	108.144
									5.8125	0.62751	37.2		5.16667	134.23	0.6983		23.25	111.906	97.876
									5.875	0	36.47		5.22222	140.305	0.5744		23.5	124.927	115.391
									5.9375	0	39.119		5.27778	135.89	0.3309		23.75	126.107	117.635
									6	0	43.364		5.33333	133.277	5.0916		24	131.005	117.884
									6.0625	0.54993	47.604		5.38889	130.612	5.7012		24.25	139.521	123.783
									6.125	0.52587	49.03		5.44444	131.792	1.8341		24.5	139.402	126.896
									6.1875	0	46.092		5.5	141.745	1.7994		24.75	140.994	133.962
									6.25	0.05735	40.495		5.55556	138.867	0		25	156.874	148.909
									6.3125	0.24816	37.372		5.61111	135.224	1.3594		25.25	158.158	146.407
									6.375	0.82074	34.928		5.66667	135.763	2.9891		25.5	177.069	164.732
									6.4375	1.83597	37.198		5.72222	136.285	1.278		25.75	188.762	177.508
									6.5	3.74849	45.096		5.77778	151.977	4.9447		26	218.991	202.075
									6.5625	4.51542	58.279		5.83333	159.895	2.2661		26.25	233.109	210.371
									6.625	3.44135	72.236		5.88889	163.556	3.2469		26.5	237.431	213.012
									6.6875	3	83.112		5.94444	156.858	1.5191		26.75	245.033	223.171
									6.75	3.21586	87.687		6	159.615	3.894		27	248.649	231.649
									6.8125	2.20519	85.266		6.05556	144.368	0.3221		27.25	246.169	232.091
									6.875	0.61575	77.125		6.11111	142.217	0.664		27.5	247.968	232.087
									6.9375	0.42291	67.318		6.16667	138.916	0.0107		27.75	242.8	227.002
									7	0.90214	61.223		6.22222	131.51	1.6754		28	236.886	220.112
									7.0625	1.19025	58.406		6.27778	113.943	1.1425		28.25	232.407	212.966
									7.125	1.32974	57.685		6.33333	110.643	4.8165		28.5	224.227	201.475
									7.1875	0.93513	59.111		6.38889	95.019	0.9482		28.75	224.993	204.592
									7.25	2.23645	61.717		6.44444	100.869	7.5885		29	225.397	207.821
									7.3125	0.19531	65.999		6.5	82.922	0.8256		29.25	228.64	212.655
									7.375	0.83221	71.325		6.55556	75.406	0.1281		29.5	229.548	211.611
									7.4375	3.84764	77.316		6.61111	78.948	2.6863		29.75	237.818	217.522
									7.5	6.51982	82.598		6.66667	77.276	1.7939		30	236.034	216.871
									7.5625	7.78349	87.019		6.72222	78.349	0.2048		30.25	231.746	211.625
									7.625	7.04498	85.606		6.77778	82.984	0.037		30.5	238.199	216.514
									7.6875	5.40498	81.291		6.83333	81.003	0.1685		30.75	244.338	219.71
									7.75	3.09674	73.759		6.88889	92.79	1.7153		31	244.572	221.435
									7.8125	0.60032	65.481		6.94444	103.356	1.4569		31.25	243.371	226.203
									7.875	0	58.494		7	112.642	1.4289		31.5	241.953	228.417
									7.9375	0.05865	54.587		7.05556	121.907	0.0369		31.75	244.677	232.692
									8	0.51195	53.83		7.11111	136.416	5.1255		32	253.108	247.685
									8.0625	0	54.588		7.16667	137.856	3.8289		32.25	254.948	251.294
									8.125	0.34214	58.095		7.22222	148.795	3.4926		32.5	253.938	248.24
									8.1875	0.70631	61.959		7.27778	164.661	1.9687		32.75	250.003	242.277
									8.25	0.18062	64.317		7.33333	186.524	12.3276		33	250.345	236.254
									8.3125	0.07787	66.73		7.38889	183.294	9.0713		33.25	249.228	229.907
									8.375	0	67.881		7.44444	165.688	1.5649		33.5	243.384	223.384
									8.4375	0	68.788		7.5	146.412	0.0649		33.75	245.93	223.632
									8.5	0	66.942		7.55556	142.828	3.2159		34	241.885	216.594
									8.5625	1.03038	63.376		7.61111	140.487	1.2659		34.25	238.117	213.051
									8.625	2.31897	58.339		7.66667	135.422	0.6574		34.5	236.615	212.079
									8.6875	1.42482	49.68		7.72222	118.573	0.2482		34.75	244.625	220.962
									8.75	0.0107	41.001		7.77778	114.61	0.5549		35	241.638	219.491
									8.8125	0	36.386		7.83333	117.145	1.045		35.25	215.882	198.535
									8.875	0	36.092		7.88889	121.82	0.5512		35.5	185.757	172.442
									8.9375	0.00998	40.299		7.94444	132.412	2.0799		35.75	157.811	147.058
									9	0.62555	48.095		8	133.209	1.4002		36	128.242	120.03
									9.0625	3.78267	54.726		8.05556	132.977	0.2859		36.25	102.513	99.229
									9.125	3.4805	57.267		8.11111	141.631	1.9541		36.5	98.698	98.974
									9.1875	1.54626	56.445		8.16667	157.077	3.7816		36.75	94.02	94.137
									9.25	0.14686	55.151		8.22222	166.426	1.7666		37	77.677	75.643
									9.3125	0	52.935		8.27778	174.771	3.3434		37.25	69.938	69.116
									9.375	0	52.537		8.33333	178.131	3.6729		37.5	62.877	65.257
									9.4375	0	52.948		8.38889	173.71	0.9136		37.75	68.905	73.633
									9.5	0.88135	56.719		8.44444	172.799	1.2464		38	73.227	72.875
									9.5625	0.80347	61.215		8.5	171.722	1.6867		38.25	61.548	56.743
									9.625	0.26783	66.648		8.55556	165.674	2.2386		38.5	75.235	68.789
									9.6875	1.02784	72.483		8.61111	162.916	2.9276		38.75	86.539	80.731
									9.75	2.85445	79.004		8.66667	164.254	3.6779		39	92.204	83.416
									9.8125	4.2125	83.487		8.72222	170.64	4.7719		39.25	84.192	73.38
									9.875	3.97361	82.279		8.77778	172.423	3.2598		39.5	79.883	70.651
									9.9375	4.11566	79.677		8.83333	186.984	8.8534		39.75	80.361	74.706
									10	4.16703	73.621		8.88889	195.186	8.663		40	69.848	64.922
									10.0625	2.21733	68.219		8.94444	191.434	0.0504		40.25	71.097	67.092
									10.125	0.183	64.376		9	190.886	0.4294		40.5	63.998	59.737
									10.1875	0.08981	61.991		9.05556	192.269	1.4739		40.75	72.197	66.276
									10.25	0.49325	61.698		9.11111	184.845	1.6625		41	68.796	60.766
									10.3125	1.55838	61.382		9.16667	176.008	6.2019		41.25	71.163	65.716
									10.375	2.88009	61.238		9.22222	156.995	3.6364		41.5	68.639	67.383
									10.4375	3.5257	60.692		9.27778	145.515	0.2209		41.75	61.07	61.093
									10.5	1.4619	61.132		9.33333	145.645	1.7043		42	52.661	52.661
									10.5625	0	61.098		9.38889	143.351	0.6874		42.25	47.023	46.977
									10.625	0	60.048		9.44444	138.464	1.4667		42.5	50.569	51.117
									10.6875	0	57.653		9.5	140.165	0.2178		42.75	53.79	55.786
									10.75	0	57.481		9.55556	154.191	0.7993		43	46.829	45.355
									10.8125	0.00138	59.122		9.61111	162.244	0.8937		43.25	34.849	33.07
									10.875	0.00322	62.073		9.66667	177.842	1.5976		43.5	29.091	27.942
									10.9375	0	66.629		9.72222	172.972	0		43.75	30.105	31.134
									11	0	69.974		9.77778	165.016	0.6655		44	34.883	36.709
									11.0625	0	73.302		9.83333	170.297	5.143		44.25	36.202	35.406
									11.125	0	77.562		9.88889	165.379	2.4858		44.5	37.701	34.6
									11.1875	0.36148	81.532		9.94444	158.593	1.3497		44.75	41.355	35.609
									11.25	1.65198	84.796		10	154.856	0.3771		45	44.005	39.076
									11.3125	1.90143	84.672		10.0556	158.753	7.06
									11.375	0.721	81.404		10.1111	141.161	0.1913
									11.4375	0.59483	78.009		10.1667	136.146	0.0442
									11.5	1.01468	74.388		10.2222	144.257	1.6757
									11.5625	1.51101	73.113		10.2778	131.927	3.0575
									11.625	1.23154	74.857		10.3333	122.338	1.52
									11.6875	0.30307	76.914		10.3889	111.387	0.038
									11.75	2.37869	80.029		10.4444	101.934	0.2215
									11.8125	3.32034	81.242		10.5	117.242	0.0235
									11.875	1.70218	79.025		10.5556	124.199	2.064
									11.9375	0.83996	75.896		10.6111	126.035	1.7309
									12	0.23119	74.476		10.6667	119.61	0.1475
									12.0625	0.47856	74.266		10.7222	120.667	0.9308
									12.125	0.50513	74.797		10.7778	130.917	0.059
									12.1875	0	74.535		10.8333	125.449	0.0994
									12.25	0	75.39		10.8889	130.427	6.5328
									12.3125	0	76.22		10.9444	116.755	3.007
									12.375	0	78.11		11	108.22	5.7707
									12.4375	0.12489	81.001		11.0556	100.383	3.4334
									12.5	1.06349	83.096		11.1111	103.365	3.4246
									12.5625	2.42842	83.054		11.1667	101.896	1.2883
									12.625	3.96697	80.037		11.2222	110.24	1.0807
									12.6875	3.08295	75.471		11.2778	111.218	0.5397
									12.75	1.4978	71.97		11.3333	96.756	0.0747
									12.8125	0.69016	68.232		11.3889	85.006	0.0715
									12.875	1.53546	66.951		11.4444	82.842	2.2654
									12.9375	1.23348	66.837		11.5	77.014	1.0205
									13	0.98696	68.921		11.5556	75.018	0.632
									13.0625	0.8884	73.471		11.6111	73.4	0.2667
									13.125	0.52423	78.384		11.6667	77.892	0.0891
									13.1875	0.09002	84.173		11.7222	82.24	0.0477
									13.25	0.25776	90.211		11.7778	85.898	3.1684
									13.3125	0.29956	95.368		11.8333	82.867	2.1752
									13.375	0.78503	99.194		11.8889	83.17	1.1187
									13.4375	0	99.137		11.9444	82.861	0.6265
									13.5	0.03138	99.449		12	80.044	0
									13.5625	0	98.877		12.0556	83.629	3.3459
									13.625	0	96.489		12.1111	87.367	3.1105
									13.6875	0	90.996		12.1667	90.816	2.7011
									13.75	0	86.359		12.2222	88.775	4.3226
									13.8125	0	83.182		12.2778	80.632	4.4844
									13.875	0	80.106		12.3333	76.909	3.6353
									13.9375	0	78.007		12.3889	78.196	3.01
									14	0.23012	75.117		12.4444	81.807	5.1765
									14.0625	0.06167	71.424		12.5	74.225	1.8581
									14.125	0	69.676		12.5556	70.63	1.4618
									14.1875	0	69.444		12.6111	68.223	3.2192
									14.25	0.28062	70.299		12.6667	67.169	4.5136
									14.3125	1.63572	74.94		12.7222	59.555	0.2978
									14.375	0.93454	78.288		12.7778	58.459	1.3413
									14.4375	0.16649	80.779		12.8333	52.326	0.2666
									14.5	0.51219	83.028		12.8889	49.914	0.9853
									14.5625	0.01198	85.077		12.9444	52.154	2.3551
									14.625	0.85022	89.637		13	49.132	0
									14.6875	2.56241	94.652		13.0556	48.599	0.5917
									14.75	4.38464	99.561		13.1111	51.582	3.2234
									14.8125	5.22477	102.004		13.1667	52.405	1.8321
									14.875	5.91173	103.903		13.2222	50.979	0
									14.9375	6.36618	108.95		13.2778	56.052	0.1688
									15	3.78552	116.212		13.3333	58.229	0.8878
									15.0625	1.00224	125.177		13.3889	58.834	1.5633
									15.125	0	134.281		13.4444	55.077	0.0626
									15.1875	0.22907	141.417		13.5	56.545	1.1567
									15.25	1.48018	145.687		13.5556	63.119	4.777
									15.3125	3.8895	146.151		13.6111	67.514	0.6122
									15.375	4.93926	141.101		13.6667	70.993	0.0034
									15.4375	1.3307	132.317		13.7222	81.226	0.9505
									15.5	0.15246	121.305		13.7778	83.54	1.7821
									15.5625	0	115.621		13.8333	86.6	1.818
									15.625	0.14939	112.387		13.8889	82.287	0.5477
									15.6875	0.66956	109.639		13.9444	88.184	0.3754
									15.75	0.91019	106.757		14	90.857	1.6162
									15.8125	1.33101	104.44		14.0556	86.485	0.1407
									15.875	0.76617	101.357		14.1111	81.409	0
									15.9375	0.08182	98.064		14.1667	77.913	0
									16	0	98.678		14.2222	79.045	0.1377
									16.0625	0	102.671		14.2778	81.444	0.3179
									16.125	0	106.308		14.3333	84.312	0.0985
									16.1875	0	108.626		14.3889	90.651	0.2528
									16.25	0	107.549		14.4444	94.427	0.6934
									16.3125	0.04782	105.391		14.5	98.271	3.858
									16.375	2.24816	108.049		14.5556	94.15	2.1565
									16.4375	3.15568	108.376		14.6111	100.738	1.9313
									16.5	3.25089	109.286		14.6667	105.044	1.9096
									16.5625	2.58153	111.675		14.7222	95.274	0.7103
									16.625	0.71659	112.063		14.7778	89.066	2.3393
									16.6875	0	112.15		14.8333	72.331	0.9912
									16.75	0	113.179		14.8889	65.22	1.2791
									16.8125	0	114.788		14.9444	63.865	1.7246
									16.875	0.93002	116.431		15	57.844	0.3999
									16.9375	3.07048	117.564		15.0556	53.856	0.3756
									17	3.49046	117.825		15.1111	53.289	0.0122
									17.0625	1.42291	116.643		15.1667	57.077	2.3176
									17.125	0.19786	117.426		15.2222	56.101	2.4212
									17.1875	0	121.413		15.2778	52.201	1.5095
									17.25	0	126.592		15.3333	50.126	1.4704
									17.3125	0	136.2		15.3889	50.716	1.3773
									17.375	0	147.227		15.4444	52.521	2.2716
									17.4375	0.59035	153.256		15.5	54.487	2.304
									17.5	0.82737	158.623		15.5556	56.338	1.1336
									17.5625	0.66814	158.784		15.6111	54.912	0.204
									17.625	0.30396	155.406		15.6667	55.003	0.4844
									17.6875	0	149.926		15.7222	61.031	0.6219
									17.75	0	146.52		15.7778	61.627	0.1142
									17.8125	0	145.332		15.8333	58.468	0.2308
									17.875	0	146.759		15.8889	55.012	0.6751
									17.9375	0	148.968		15.9444	58.927	1.6313
									18	0.01467	149.194		16	65.8	2.2245
									18.0625	0.2319	148.767		16.0556	71.843	2.4722
									18.125	0.00895	148.34		16.1111	76.635	2.2969
									18.1875	0	144.498		16.1667	83.934	2.6804
									18.25	0	143.015		16.2222	91.551	2.0598
									18.3125	0	140.927		16.2778	99.089	3.0846
									18.375	0.03842	139.799		16.3333	101.651	1.4193
									18.4375	0	142.666		16.3889	109.74	2.0665
									18.5	0	147.091		16.4444	117.562	0.6934
									18.5625	0	155.263		16.5	121.774	0.8771
									18.625	0	165.992		16.5556	119.746	0
									18.6875	0.85187	175.477		16.6111	116.24	1.6792
									18.75	2.33791	179.01		16.6667	130.88	12.1669
									18.8125	1.83664	173.754		16.7222	119.051	4.05
									18.875	0.06931	162.036		16.7778	103.25	0.4439
									18.9375	0	149.611		16.8333	102.583	5.6453
									19	0	142.716		16.8889	87.765	0.2229
									19.0625	0	143.882		16.9444	83.345	0.0638
									19.125	1.26531	147.088		17	82.788	0.1458
									19.1875	2.12463	150.122		17.0556	81.018	0
									19.25	2.62082	151.327		17.1111	90.451	0
									19.3125	1.79736	149.154		17.1667	99.362	0
									19.375	0.5022	145.368		17.2222	102.027	0.8317
									19.4375	0	141.42		17.2778	99.303	0.0601
									19.5	0	140.718		17.3333	94.096	0.2127
									19.5625	0.3921	142.517		17.3889	86.438	0.038
									19.625	0.5515	140.606		17.4444	88.63	4.2113
									19.6875	0.89914	137.027		17.5	81.541	0.7719
									19.75	2.28358	133.234		17.5556	80.53	0
									19.8125	3.58636	125.507		17.6111	81.162	0
									19.875	1.71069	119.822		17.6667	87.279	4.8911
									19.9375	0.02955	114.308		17.7222	82.829	2.5744
									20	0	113.508		17.7778	95.713	10.8274
									20.0625	1.52023	116.238		17.8333	92.651	6.6555
									20.125	1.79582	121.241		17.8889	74.581	1.4187
									20.1875	0.40121	126.59		17.9444	95.572	2.7569
									20.25	0	130.889		18	112.562	5.4047
									20.3125	0	135.945		18.0556	115.425	2.3101
									20.375	0.50073	138.598		18.1111	134.974	6.8159
									20.4375	1.31188	140.645		18.1667	143.956	4.1143
									20.5	0.904	142.2		18.2222	129.5	0.4218
									20.5625	0.18796	143.134		18.2778	148.01	5.7474
									20.625	0.18508	145.908		18.3333	153.805	8.4283
									20.6875	0.38808	149.794		18.3889	147.422	8.3798
									20.75	0.00827	155.164		18.4444	142.353	6.6997
									20.8125	0.82037	157.737		18.5	132.807	2.4893
									20.875	3.69977	159.42		18.5556	131.912	2.7046
									20.9375	5.10537	160.101		18.6111	131.119	3.5084
									21	2.05052	155.293		18.6667	123.645	0.6222
									21.0625	0.44592	152.631		18.7222	121.529	2.2824
									21.125	1.37441	152.508		18.7778	122.366	3.2036
									21.1875	2.27385	154.842		18.8333	123.792	3.6521
									21.25	3.06044	160.576		18.8889	127.477	6.1059
									21.3125	3.53451	165.299		18.9444	123.242	2.8186
									21.375	2.42363	167.433		19	126.212	3.2207
									21.4375	1.58297	167.809		19.0556	124.365	0.955
									21.5	1.08712	164.388		19.1111	129.835	1.612
									21.5625	1.27753	159.952		19.1667	143.318	3.9938
									21.625	1.99965	154.16		19.2222	147.209	2.7831
									21.6875	1.66542	147.738		19.2778	148.037	1.4926
									21.75	1.53271	141.915		19.3333	151.394	3.0044
									21.8125	0.07837	137.974		19.3889	162.011	4.6584
									21.875	0	138.378		19.4444	157.667	1.6804
									21.9375	0	140.484		19.5	169.663	5.2041
									22	1.02703	144.156		19.5556	172.291	6.629
									22.0625	1.46696	148.368		19.6111	165.922	3.9274
									22.125	0.83873	150.956		19.6667	156.693	0.818
									22.1875	0	151.534		19.7222	168.624	2.7285
									22.25	0	151.811		19.7778	200.386	10.1909
									22.3125	0.72247	152.732		19.8333	210.325	9.0693
									22.375	2.18323	154.718		19.8889	220.806	3.7967
									22.4375	2.31005	153.746		19.9444	226.568	0
									22.5	2.94714	151.89		20	245.073	0.3393
									22.5625	2.3348	150.032		20.0556	246.474	0
									22.625	1.63252	148.278		20.1111	245.015	2.3389
									22.6875	0.09548	147.322		20.1667	245.81	14.908
									22.75	0	150.226		20.2222	239.673	3.3784
									22.8125	0	154.277		20.2778	239.349	0.7343
									22.875	0	161.642		20.3333	223.031	0.0423
									22.9375	0	170.139		20.3889	211.823	1.2923
									23	2.9896	178.275		20.4444	211.632	3.5196
									23.0625	3.86344	180.498		20.5	212.491	1.5245
									23.125	3.11571	180.908		20.5556	214.564	7.4074
									23.1875	2.36809	181.291		20.6111	210.499	2.3168
									23.25	1.33764	181.717		20.6667	201.881	2.1439
									23.3125	1.24165	181.067		20.7222	186.77	0.2302
									23.375	0.70026	178.438		20.7778	170.643	0
									23.4375	1.88106	173.363		20.8333	170.389	3.8161
									23.5	0.99641	165.82		20.8889	154.208	1.3183
									23.5625	1.28106	156.697		20.9444	139.861	0.1339
									23.625	1.34305	149.532		21	140.805	7.542
									23.6875	1.13656	143.724		21.0556	118.922	1.4473
									23.75	0.13914	139.346		21.1111	120.003	2.0549
									23.8125	0	141.244		21.1667	116.205	1.2675
									23.875	0	145.319		21.2222	111.524	0.2202
									23.9375	1.35253	151.555		21.2778	124.351	2.9991
									24	5.20264	156.313		21.3333	135.379	1.0972
									24.0625	7.76941	155.831		21.3889	158.592	0.2043
									24.125	7.71072	151.327		21.4444	183.766	1.632
									24.1875	4.65076	144.279		21.5	198.922	6.1579
									24.25	0.54627	135.451		21.5556	191.11	2.4577
									24.3125	0	128.712		21.6111	186.29	1.0592
									24.375	0.00221	126.833		21.6667	184.337	8.6366
									24.4375	0.3906	125.897		21.7222	167.096	5.8397
									24.5	0.75477	125.187		21.7778	151.517	1.5525
									24.5625	0.10868	125.426		21.8333	131.942	0.3942
									24.625	0	125.535		21.8889	116.413	1.1945
									24.6875	0	125.675		21.9444	100.695	1.0955
									24.75	0	126.458		22	91.265	2.4592
									24.8125	0	128.042		22.0556	84.67	1.4487
									24.875	0.56357	129.475		22.1111	82.549	0
									24.9375	0.37408	130.585		22.1667	80.366	0
									25	0.1306	131.872		22.2222	76.462	0.0458
									25.0625	0	132.735		22.2778	80.134	1.4143
									25.125	0	136.247		22.3333	86.644	2.6797
									25.1875	0	141.831		22.3889	94.111	0.8179
									25.25	0.23497	148.167		22.4444	108.036	0.5417
									25.3125	0.46529	151.516		22.5	118.093	0
									25.375	0.01754	152.847		22.5556	142.662	4.762
									25.4375	0.21733	150.288		22.6111	163.94	7.8681
									25.5	0.44435	146.849		22.6667	172.647	4.8909
									25.5625	0.0963	141.385		22.7222	166.455	2.9624
									25.625	0.48544	135.729		22.7778	162.313	3.1319
									25.6875	0.1192	131.582		22.8333	155.946	3.1862
									25.75	0	129.342		22.8889	150.02	1.773
									25.8125	0	128.195		22.9444	151.454	5.0851
									25.875	0	127.795		23	168.372	8.8751
									25.9375	0.13069	129.155		23.0556	184.233	7.7591
									26	1.07639	132.561		23.1111	185.03	0.0365
									26.0625	2.36123	134.309		23.1667	184.957	0.945
									26.125	2.5536	131.949		23.2222	172.574	0.803
									26.1875	1.74302	127.119		23.2778	162.163	0
									26.25	0.09564	118.078		23.3333	156.581	0.1156
									26.3125	0	113.577		23.3889	145.613	0.8938
									26.375	0	113.4		23.4444	128.8	0.6327
									26.4375	0	118.4		23.5	118.706	3.7336
									26.5	0	126.523		23.5556	111.108	2.3972
									26.5625	0.82021	134.691		23.6111	106.821	2.1716
									26.625	0.34614	140.508		23.6667	109.274	4.03
									26.6875	0	145.122		23.7222	108.949	0.023
									26.75	0	148.446		23.7778	112.498	1.0518
									26.8125	0	154.308		23.8333	126.749	0.0063
									26.875	0	162.49		23.8889	136.545	0.5082
									26.9375	1.02697	170.926		23.9444	153.677	2.2405
									27	4.63865	177.883		24	166.418	0.8602
									27.0625	4.90628	179.542		24.0556	194.904	12.0557
									27.125	3.6693	176.712		24.1111	189.548	0.6637
									27.1875	0.06074	172.26		24.1667	208.238	7.0306
									27.25	0	166.697		24.2222	205.996	0.5294
									27.3125	0	164.004		24.2778	217.41	0.8598
									27.375	0	163.875		24.3333	226.17	1.671
									27.4375	1.49452	165.354		24.3889	242.405	5.4632
									27.5	2.31169	166.307		24.4444	253.663	7.8547
									27.5625	1.04708	164.915		24.5	245.511	3.3954
									27.625	0	161.334		24.5556	251.969	3.5944
									27.6875	0.70474	159.097		24.6111	254.873	4.4495
									27.75	2.74009	158.11		24.6667	254.594	6.4207
									27.8125	3.05708	155.153		24.7222	253.797	4.385
									27.875	0.7812	149.855		24.7778	255	7.1001
									27.9375	0	144.487		24.8333	242.361	4.5521
									28	0	138.836		24.8889	242.672	4.7062
									28.0625	0	135.038		24.9444	238.025	1.873
									28.125	0	135.564		25	229.177	3.6575
									28.1875	0	137.596		25.0556	225.082	4.6261
									28.25	0.31786	143.156		25.1111	223.635	2.7808
									28.3125	1.47952	147.881		25.1667	225.999	4.3674
									28.375	1.77778	152.111		25.2222	204.932	3.0062
									28.4375	2.83373	155.524		25.2778	203.315	4.185
									28.5	4.5031	159.213		25.3333	203.561	3.041
									28.5625	4.96623	161.865		25.3889	204.244	7.7094
									28.625	3.84477	164.267		25.4444	199.524	6.8386
									28.6875	2.8954	164.252		25.5	190.305	4.7578
									28.75	2.50413	160.886		25.5556	197.972	9.5305
									28.8125	1.46263	155.547		25.6111	200.579	5.9655
									28.875	0.21844	148.412		25.6667	202.659	0.1276
									28.9375	0	137.49		25.7222	216.612	2.5185
									29	0	128.133		25.7778	215.515	4.4512
									29.0625	0.30783	120.747		25.8333	200.808	1.0354
									29.125	0.61103	118.614		25.8889	219.987	7.1425
									29.1875	0	119.516		25.9444	238.968	10.2085
									29.25	0.39805	121.029		26	239.715	5.4049
									29.3125	0.20411	124.371		26.0556	254.456	5.0516
									29.375	0.09002	129.362		26.1111	254.163	2.2457
									29.4375	0.26558	136.003		26.1667	253.21	3.6406
									29.5	0	142.482		26.2222	250.279	1.7134
									29.5625	0.16282	147.76		26.2778	252.968	4.1092
									29.625	0.10974	151.131		26.3333	251.891	0.8164
									29.6875	0.03154	154.171		26.3889	254.607	0.3297
									29.75	0.19426	156.817		26.4444	253.983	1.2268
									29.8125	0.87562	158.277		26.5	251.545	0.9654
									29.875	3.8524	162.465		26.5556	251.846	3.4397
									29.9375	2.71293	158.054		26.6111	248.669	1.9289
									30	1.59471	149.808		26.6667	249.397	1.826
									30.0625	0.16412	138.601		26.7222	250.952	1.5507
									30.125	0	127.466		26.7778	247.298	2.9985
									30.1875	0	120.01		26.8333	238.096	3.6926
									30.25	0.4421	114.051		26.8889	225.196	0.615
									30.3125	1.1035	109.386		26.9444	216.958	2.916
									30.375	1.02643	105.222		27	201.472	5.3489
									30.4375	0.64905	102.389		27.0556	174.476	0.0588
									30.5	0.19368	99.499		27.1111	178.265	1.3644
									30.5625	0	96.095		27.1667	205.305	7.1898
									30.625	0	93.16		27.2222	215.736	0.8415
									30.6875	0	90.42		27.2778	236.07	4.5607
									30.75	0	88.995		27.3333	246.341	3.0123
									30.8125	0	90.889		27.3889	250.185	0.0756
									30.875	0.18094	92.561		27.4444	253.954	0.0313
									30.9375	0.88009	95.726		27.5	252.119	0.9576
									31	1.28532	95.803		27.5556	251.799	1.9299
									31.0625	0.3135	95.015		27.6111	253.708	1.6089
									31.125	0	91.824		27.6667	252.598	0.8548
									31.1875	0.31301	87.712		27.7222	251.254	0.1109
									31.25	0	83.677		27.7778	254.459	1.7297
									31.3125	0.65579	79.717		27.8333	253.8	1.0484
									31.375	1.18649	75.411		27.8889	251.449	0.6318
									31.4375	0.58806	70.775		27.9444	249.457	2.8838
									31.5	0	66.405		28	227.971	0.5338
									31.5625	0	64.433		28.0556	219.819	10.0629
									31.625	0	66.074		28.1111	191.663	4.2943
									31.6875	0.00644	68.609		28.1667	162.099	0.4676
									31.75	0.00276	71.648		28.2222	155.016	2.124
									31.8125	1.10989	71.928		28.2778	147.698	2.296
									31.875	0.54626	69.564		28.3333	145.565	5.3142
									31.9375	0.73275	63.972		28.3889	140.486	2.316
									32	1.96587	57.197		28.4444	130.85	1.008
									32.0625	1.84479	52.533		28.5	137.051	3.7478
									32.125	0.38724	52.026		28.5556	133.081	2.7704
									32.1875	0	53.933		28.6111	140.624	5.1999
									32.25	0	56.325		28.6667	150.789	8.3714
									32.3125	0	60.505		28.7222	148.142	5.7924
									32.375	0	64.698		28.7778	151.574	10.1398
									32.4375	0.0008	68.726		28.8333	139.745	7.6953
									32.5	0.36858	72.141		28.8889	132.787	6.4049
									32.5625	0.73275	72.472		28.9444	126.643	1.6957
									32.625	1.09692	69.767		29	131.889	5.1431
									32.6875	1.87816	64.164		29.0556	127.237	4.1586
									32.75	2.65051	57.842		29.1111	128.105	3.9984
									32.8125	2.08828	51.987		29.1667	129.08	3.2779
									32.875	0.43753	45.744		29.2222	121.568	0.8247
									32.9375	0	42.308		29.2778	112.845	0.1068
									33	0	42.837		29.3333	113.755	1.0326
									33.0625	0	45.142		29.3889	130.191	1.7366
									33.125	0.00433	47.413		29.4444	148.002	1.2949
									33.1875	1.0793	47.472		29.5	168.545	1.0087
									33.25	2.73862	46.291		29.5556	195.469	2.3081
									33.3125	2.40971	43.344		29.6111	219.641	5.1077
									33.375	0.92251	40.522		29.6667	241.851	11.5332
									33.4375	0.76767	39.49		29.7222	242.818	8.0675
									33.5	0	40.819		29.7778	230.266	4.0376
									33.5625	0	42.317		29.8333	219.019	4.1526
									33.625	0.80293	46.357		29.8889	199.509	4.2015
									33.6875	1.40319	49.631		29.9444	179.873	7.2694
									33.75	2.81296	52.369		30	154.618	0.7259
									33.8125	2.33228	52.332		30.0556	143.623	2.6884
									33.875	0.81351	50.814		30.1111	130.694	2.3503
									33.9375	0	49.342		30.1667	122.912	1.166
									34	0	47.754		30.2222	134.964	3.3318
									34.0625	0.3862	47.051		30.2778	137.019	0.1773
									34.125	1	47.501		30.3333	147.72	2.1835
									34.1875	0.60059	48.232		30.3889	141.547	0.5248
									34.25	0	51.678		30.4444	126.453	0.2561
									34.3125	0	58.013		30.5	131.741	3.5348
									34.375	0	62.982		30.5556	139.186	0.2248
									34.4375	0	68.507		30.6111	159.831	3.3574
									34.5	0	69.764		30.6667	174.346	0.0637
									34.5625	0	66.725		30.7222	207.29	4.6488
									34.625	0.57407	62.439		30.7778	239.763	2.139
									34.6875	2.39207	58.648		30.8333	251.701	0.0801
									34.75	2.67314	55.162		30.8889	254.871	0.019
									34.8125	1.72687	52.198		30.9444	255	0
									34.875	0.40521	49.476		31	255	1.7213
									34.9375	0	47.204		31.0556	250.476	0.1435
									35	0	46.126		31.1111	254.443	0.8886
									35.0625	0.84582	45.355		31.1667	254.654	1.6732
									35.125	3.56717	46.567		31.2222	254.266	0.4507
									35.1875	5.94821	49.38		31.2778	252.843	1.3623
									35.25	5.53304	51.592		31.3333	246.491	3.2422
									35.3125	4.23645	51.749		31.3889	236.754	3.02
									35.375	2.70191	51.281		31.4444	229.653	1.4074
									35.4375	0.65165	50.207		31.5	231.766	3.3294
									35.5	0.03043	50.113		31.5556	238.972	2.359
									35.5625	1.15565	51.136		31.6111	247.341	3.9143
									35.625	2.43364	52.561		31.6667	245.962	1.2427
									35.6875	3.46352	53.022		31.7222	251.735	8.1532
									35.75	2.14019	51.67		31.7778	254.918	6.9699
									35.8125	1.14992	49.868		31.8333	243.881	1.7883
									35.875	0.59449	48.035		31.8889	245.241	1.7815
									35.9375	0	47.358		31.9444	250.818	5.4003
									36	0.18801	47.247		32	252.717	9.1151
									36.0625	1	45.852		32.0556	254.855	13.6975
									36.125	0.89134	43.674		32.1111	248.099	5.0317
									36.1875	0.08506	40.955		32.1667	246.905	3.046
									36.25	2.17291	40.242		32.2222	249.961	6.3845
									36.3125	2.05735	41.109		32.2778	249.565	7.6618
									36.375	0.37882	40.273		32.3333	253.418	13.7849
									36.4375	0	39.548		32.3889	248.129	7.3187
									36.5	0	38.981		32.4444	242.998	2.2556
									36.5625	0	39.665		32.5	248.161	6.7319
									36.625	0.22474	40.96		32.5556	252.719	9.7066
									36.6875	0.39358	41.62		32.6111	247.811	5.7571
									36.75	0.07685	41.44		32.6667	241.296	0.2623
									36.8125	0	41.677		32.7222	247.687	0
									36.875	0	42.841		32.7778	252.4	0
									36.9375	0	45.634		32.8333	251.835	3.7413
									37	0.08387	48.486		32.8889	251.195	3.8761
									37.0625	0.88649	51.197		32.9444	250.079	0.0445
									37.125	0	51.739		33	249.178	0.7869
									37.1875	0	51.508		33.0556	246.746	0
									37.25	1.69331	52.423		33.1111	244.709	3.5481
									37.3125	2.24365	52.956		33.1667	240.102	5.7857
									37.375	3.10327	52.234		33.2222	239.164	3.9333
									37.4375	1.77236	50.432		33.2778	249.177	11.2133
									37.5	0.61544	50.502		33.3333	239.148	4.5074
									37.5625	0	51.388		33.3889	251.818	10.9622
									37.625	0	54.301		33.4444	240.044	2.9252
									37.6875	0	57.167		33.5	246.775	4.1387
									37.75	0.30132	58.562		33.5556	235.671	1.1541
									37.8125	1.32445	58.076		33.6111	250.715	6.5001
									37.875	2.74234	55.751		33.6667	249.983	4.1358
									37.9375	2.73972	51.471		33.7222	245.717	2.4878
									38	0.96182	47.471		33.7778	252.335	2.2601
									38.0625	0.03084	44.273		33.8333	254.47	4.1973
									38.125	0	40.945		33.8889	254.623	0.8717
									38.1875	0	39.031		33.9444	253.339	0.391
									38.25	0	36.666		34	254.962	0.9574
									38.3125	0.16386	36.838		34.0556	253.591	0
									38.375	1.84875	38.497		34.1111	254.348	0
									38.4375	2.96476	42.94		34.1667	254.995	0
									38.5	1.68704	45.816		34.2222	255	0
									38.5625	0.74179	46.338		34.2778	254.039	0.1913
									38.625	0	45.619		34.3333	253.283	0.3792
									38.6875	0	43.149		34.3889	253.92	0.5594
									38.75	0	40.558		34.4444	254	0.7397
									38.8125	0.29956	38.868		34.5	254.824	1.7442
									38.875	1.0279	37.37		34.5556	255	1.008
									38.9375	1.75366	35.867		34.6111	253.515	0.0982
									39	1.29236	32.491		34.6667	253.594	1.3712
									39.0625	1.08193	30.352		34.7222	252.545	0.1821
									39.125	1.02337	27.636		34.7778	254.246	2.6758
									39.1875	0.6652	25.211		34.8333	254.195	3.2015
									39.25	0.10299	23.445		34.8889	251.281	1.2607
									39.3125	0	23.126		34.9444	252.783	0.8275
									39.375	0	24.077		35	254.322	1.3335
									39.4375	0.35681	26.013		35.0556	253.941	1.8002
									39.5	0.52198	28.182		35.1111	254.069	6.637
									39.5625	0	30.106		35.1667	251.142	3.9322
									39.625	0	31.847		35.2222	247.948	5.1622
									39.6875	0	34.058		35.2778	226.126	2.9161
									39.75	0	35.052		35.3333	216.484	4.3173
									39.8125	0	37.097		35.3889	210.804	5.1789
									39.875	0	37.924		35.4444	198.47	2.2457
									39.9375	0	38.418		35.5	184.039	0.7913
									40	1.65932	39.383		35.5556	169.98	1.1372
									40.0625	2.43114	40.651		35.6111	163.877	0
									40.125	1.09969	41.151		35.6667	167.151	2.2552
									40.1875	0	42.945		35.7222	173.647	2.7865
									40.25	0	45.928		35.7778	178.789	2.8981
									40.3125	0	49.536		35.8333	175.983	2.1116
									40.375	0	52.9		35.8889	176.451	4.2372
									40.4375	0.6931	55.664		35.9444	173.653	4.9765
									40.5	1.71758	58.186		36	162.189	1.7077
									40.5625	0.5172	60.295		36.0556	151.103	0.0298
									40.625	0.08071	60.202		36.1111	144.414	0
									40.6875	0	61.052		36.1667	140.82	0.8242
									40.75	0	63.246		36.2222	138.144	0.8998
									40.8125	0	63.469		36.2778	133.073	0.3524
									40.875	0	61.825		36.3333	129.104	0.398
									40.9375	0	59.72		36.3889	121.918	0.6391
									41	0	57.512		36.4444	119.732	2.939
									41.0625	0	57.84		36.5	117.167	5.7889
									41.125	0.95394	61.761		36.5556	108.844	3.5294
									41.1875	2.51879	67.128		36.6111	106.684	0.6433
									41.25	2.68329	70.643		36.6667	116.326	1.1234
									41.3125	1.35124	71.918		36.7222	112.595	1.9722
									41.375	0.63307	69.918		36.7778	99.223	0.9494
									41.4375	0	65.779		36.8333	98.532	2.412
									41.5	0	60.673		36.8889	93.815	0
									41.5625	0	56.034		36.9444	96.37	1.7118
									41.625	0	54.007		37	103.614	8.935
									41.6875	0	53.647		37.0556	94.37	0.5376
									41.75	0	53.323		37.1111	92.237	0.1827
									41.8125	0	50.685		37.1667	99.461	1.8673
									41.875	0	47.95		37.2222	105.588	2.9737
									41.9375	0	44.045		37.2778	102.414	0.2032
									42	0	41.2		37.3333	108.181	0.8297
									42.0625	0	39.991		37.3889	102.647	0
									42.125	0.26532	40.733		37.4444	102.893	0.322
									42.1875	1.01322	44.899		37.5	115.252	9.2657
									42.25	1.6417	49.332		37.5556	112.676	4.835
									42.3125	0.78729	49.211		37.6111	124.054	7.9417
									42.375	0.07336	45.637		37.6667	129.745	0.2443
									42.4375	0.0375	41.808		37.7222	152.421	2.7441
									42.5	0.66096	38.572		37.7778	160.598	0.1494
									42.5625	1	35		37.8333	179.636	0
													37.8889	195.492	0.4682
													37.9444	217.866	10.8177
													38	231.428	14.3271
													38.0556	206.919	4.0992
													38.1111	220.646	3.8073
													38.1667	212.428	3.7627
													38.2222	222.273	16.1023
													38.2778	192.817	3.7263
													38.3333	224	4.1239
													38.3889	236.318	4.3846
													38.4444	243.543	2.3758
													38.5	244.548	0.7738
													38.5556	246.256	3.6755
													38.6111	240.299	1.717
													38.6667	241.184	1.0272
													38.7222	237.425	2.7071
													38.7778	207.175	1.5825
													38.8333	195.683	9.8485
													38.8889	185.406	6.5751
													38.9444	170.876	3.4036
													39	155.9	4.3684
													39.0556	131.849	1.057
													39.1111	130.318	1.637
													39.1667	137.595	1.4221
													39.2222	127.558	0.9625
													39.2778	128.61	6.8257
													39.3333	130.207	5.1228
													39.3889	127.331	1.5105
													39.4444	113.179	0.2348
													39.5	107.827	0.583
													39.5556	116.145	1.444
													39.6111	123.403	1.6989
													39.6667	127.282	2.4943
													39.7222	122.894	0
													39.7778	132.169	4.5822
													39.8333	144.297	6.7383
													39.8889	145.527	0.7663
													39.9444	160.778	5.8282
													40	160.912	9.1902
													40.0556	142.742	5.5734
													40.1111	163.408	13.8904
													40.1667	153.228	4.5528
													40.2222	155.662	8.8668
													40.2778	140.173	0.206
													40.3333	144.62	0.5574
													40.3889	150.589	0.2167
													40.4444	146.256	0.8647
													40.5	146.339	4.8018
													40.5556	150.197	7.4135
													40.6111	154.696	6.5025
													40.6667	139.345	1.7503
													40.7222	153.889	18.0862
													40.7778	128.444	0.0823
													40.8333	129.777	1.1016
													40.8889	130.096	2.6964
													40.9444	133.626	9.0144
													41	118.153	0.1007
													41.0556	124.235	1.1056
													41.1111	126.365	0.0881
													41.1667	131.97	4.129
													41.2222	129.773	2.9526
													41.2778	135.166	1.7358
													41.3333	132.101	0.5838
													41.3889	138.273	0.1626
													41.4444	161.14	2.3798
													41.5	181.626	2.1731
													41.5556	193.737	1.1489
													41.6111	210.771	0.0126
													41.6667	234.653	6.1086
													41.7222	228.213	3.7437
													41.7778	217.408	2.7924
													41.8333	212.951	4.8341
													41.8889	199.645	2.5337
													41.9444	185.742	0.3711
													42	163.71	0.5263
													42.0556	152.277	2.5341
													42.1111	142.329	1.462
													42.1667	135.225	0.2762
													42.2222	134.324	0.0913
													42.2778	139.16	0
													42.3333	150.362	0.7987
													42.3889	164.94	2.6472
													42.4444	174.55	3.1905
													42.5	175.803	3.8461
													42.5556	166.451	2.7298
													42.6111	156.587	1.4049
													42.6667	152.292	1.6053
													42.7222	157.161	1.0837
													42.7778	165.371	1.2521
													42.8333	151.902	0.5825
													42.8889	136.69	2.4593
													42.9444	124.424	2.9181
													43	114.723	1.2111
													43.0556	126.311	2.2542
													43.1111	136.28	0.0543
													43.1667	137.562	0
													43.2222	131.931	0.8044
													43.2778	130.203	2.4643
													43.3333	132.087	2.973
													43.3889	133.723	2.2812
													43.4444	135.071	0.0923
													43.5	143.814	2.9903
													43.5556	152.41	6.9123
													43.6111	132.403	0
													43.6667	113.769	0
													43.7222	107.73	0
													43.7778	112.571	0.0432
													43.8333	114.961	0
													43.8889	118.054	0.2214
													43.9444	127.924	2.0572
													44	142.034	1.0821
													44.0556	159.639	5.9
													44.1111	156.127	0.0563
													44.1667	160.59	1.8629
													44.2222	153.74	1.226
													44.2778	161.652	8.3077
													44.3333	160.63	3.6203
													44.3889	157	3

## Sheet: Figure.5
	Figure 5B	Flag-Vector	Flag-USP20		Figure 5D	USP20fl/fl +Veh	USP20 CKO +Veh	USP20fl/fl +Ang II	USP20 CKO +Ang II		Figure 5F	gCtrl			gUSP20
	Usp20	0.761845	705.533		STAT3/GAPDH	0.774161	1.03521	1.07822	1.19854		CHX 0h	0.943814	1.05969	0.996492	0.954066	0.982781	1.06315
		1.25925	748.35			0.895561	1.12748	0.863953	1.22739		CHX 3h	0.734981	0.775063	0.71012	0.887857	0.903297	0.877603
		0.978902	531			0.791292	1.00947	0.902678	0.990036		CHX 6h	0.538932	0.632582	0.596126	0.528092	0.587721	0.664988
	Stat3	0.995789	1.2189			1.10844	1.04837	0.991777	0.722192		CHX 9h	0.39065	0.520076	0.629277	0.334809	0.232074	0.510931
		0.880002	1.7099			1.16666	0.761079	1.21901	0.80719
		1.12421	1.18831			1.26389	0.937724	0.91086	0.901819

## Sheet: Figure.6
	Figure 6B	Flag-USP20(0 μg)	Flag-USP20(0.5 μg)	Flag-USP20(1 μg)		Figure 6D	EV+Veh	EV+Ang II	USP20OE+Ang II		si-NC	si-NC+Ang II	si-USP20+Ang II
	USP20	1.50975	9.64656	21.1911		p-STAT3	1.0228	7.72982	5.04522	p-STAT3	0.933674	6.33937	9.42961
		0.488316	5.55885	16.8796			0.943023	8.04278	4.55077		0.973953	6.74775	9.93058
		1.00194	7.01792	14.8203			1.03418	6.67704	5.49247		1.09237	5.62679	7.50499
	STAT3	1.07701	0.977748	1.07695
		0.909606	0.978115	0.931925
		1.01339	0.931645	0.954628
	p-STAT3	1.01994	0.812457	0.582935
		0.948134	0.725701	0.423786
		1.03193	0.763254	0.562449
	Figure 6H	si-NC+Ang II IgG	si-NC+Ang II STAT3	si-USP20+Ang II STAT3		Figure 6K	NC-STAT3 WT-Carm1	NC-STAT3 Mut-Carm1	Ad-STAT3 WT-Carm1	Ad-STAT3 Mut-Carm1
	STAT3 enrichment	0.769369	5.47079	12.4817		Percentage of Firefly/Renilla	1.21486	0.794871	7.73913	1.51742
		0.8361	6.5059	15.3668			0.916035	1.08608	6.75855	1.15621
		0.769369	4.38248	18.1481			1.15203	1.65972	7.33387	0.721829
		1.51755	7.47331	16.9328			0.986786	1.64775	6.1069	1.12332
		0.536536	6.24087	20.9917			0.625585	0.708939	5.70589	0.853071
		1.57107	5.74277	16.356			1.1047	0.781981	11.9252	1.26374

## Sheet: Figure.7
	Figure 7C	WT-EV +Veh	WT-EV +Ang II	WT-USP20OE +Ang II		Figure 7D	WT-EV +Veh	WT-EV +Ang II	WT-USP20OE +Ang II		Figure 7F	WT-EV +Veh	WT-EV +Ang II	WT-USP20OE +Ang II		Figure 7G	WT-EV +Veh	WT-EV +Ang II	WT-USP20OE +Ang II
	EF(%)	64.79	50.231	69.7333		FS(%)	34.4873	24.7259	38.1896		HW/BW (mg/g)	4.06589	7.63117	5.5037		HW/TL (mg/mm)	5.55129	10.3836	8.4145
		66.082	42.6739	51.8665			35.3722	20.662	25.8015			4.51846	5.43696	5.72554			6.18681	8.01975	7.57543
		65.4281	52.2757	52.5876			34.6848	26.1387	25.8083			4.68504	6.08028	5.4418			6.5277	8.41503	7.14844
		70.0176	48.9464	65.0173			38.6541	23.6111	34.6553			4.29769	5.75472	5.69944			6.79183	8.86529	7.86108
		67.3402	49.7386	61.1198			36.3792	24.1478	31.7441			4.44988	5.95501	4.9683			6.10056	8.29121	7.17672
		71.1016	49.6485	55.6388			39.2626	24.4347	28.441			3.55279	6.37202	5.02853			4.94845	9.21111	7.00583
	Figure 7J	WT-EV +Veh	WT-EV +Ang II	WT-USP20OE +Ang II		Figure 7L	WT-EV +Veh	WT-EV +Ang II	WT-USP20OE +Ang II		Figure 7M	WT-EV +Veh	WT-EV +Ang II	WT-USP20OE +Ang II
	Cardiomyocyte area(%)	182.918	292.578	240.011		Fibrotic area(%)	1.05349	11.5424	6.95681		Myh7	0.960947	4.89914	3.46422
		178.021	288.256	197.025			4.53496	12.4656	10.7555			0.860072	6.50942	2.11775
		199.323	301.993	213.765			5.3632	14.0266	7.34478			1.08864	5.98989	3.27735
		159.783	272.316	237.973			3.4399	9.78609	9.68567			0.896595	7.9037	2.20768
		190.53	245.642	238.74			5.32456	13.4565	8.83242			1.05887	4.96753	3.10056
		204.075	284.62	203.365			2.36629	12.4649	7.3467			1.13487	7.95868	2.89292
											Nppa	0.78218	3.23906	1.93935
												0.983211	6.84748	1.82206
												1.15314	4.80845	1.57524
												1.32462	6.66024	1.66506
												0.680928	2.7049	1.88632
												1.07592	6.94307	1.79698

## Sheet: Figure.8
	Figure 8C	USP20CKO +EV+Veh+Ang II	USP20CKO +EV+Stattic+Ang II	USP20 CKO +USP20OE +Stattic+Ang II		Figure 8D	USP20CKO +EV+Veh+Ang II	USP20CKO +EV+Stattic+Ang II	USP20 CKO +USP20OE +Stattic+Ang II		Figure 8F	USP20CKO +EV+Veh+Ang II	USP20CKO +EV+Stattic+Ang II	USP20 CKO +USP20OE +Stattic+Ang II		Figure 8G	USP20CKO +EV+Veh+Ang II	USP20CKO +EV+Stattic+Ang II	USP20 CKO +USP20OE +Stattic+Ang II
	EF(%)	39.0302	57.4888	66.1137		FS(%)	19.0343	29.465	35.4877		HW/BW (mg/g)	7.71615	6.92913	6.52305		HW/TL (mg/mm)	10.0799	9.38272	8.29135
		35.2993	44.7867	44.8026			16.6323	22.0224	21.6941			7.54462	6.54615	6.49102			10.5784	9.38258	9.18277
		33.404	42.5111	49.6751			15.6737	20.8532	24.6148			7.90458	5.79275	5.93098			11.442	8.36152	7.8953
		36.7018	47.6797	64.5456			17.307	23.5704	34.5211			8.16003	5.23471	6.84853			11.1516	8.0746	9.33407
		38.2863	48.3003	42.3115			17.7188	23.1447	20.4748			7.39696	5.07743	6.92427			11.0667	7.45937	9.63441
		39.0922	64.5481	41.8339			18.6464	34.3091	20.1818			7.37765	6.89614	5.13375			10.4809	9.28725	7.40486
	Figure 8J	USP20CKO +EV+Veh+Ang II	USP20CKO +EV+Stattic+Ang II	USP20 CKO +USP20OE +Stattic+Ang II		Figure 8L	USP20CKO +EV+Veh+Ang II	USP20CKO +EV+Stattic+Ang II	USP20 CKO +USP20OE +Stattic+Ang II		Figure 8M	USP20CKO +EV+Veh+Ang II	USP20CKO +EV+Stattic+Ang II	USP20 CKO +USP20OE +Stattic+Ang II
	Cardiomyocyte area(%)	382.278	189.012	243.477		Fibrotic area(%)	22.275	13.1849	9.0545		Myh7	0.778856	0.253389	0.348548
		328.212	201.494	215.683			19.0943	10.0483	15.8949			0.870206	0.138641	0.429113
		311.903	222.093	234.161			24.0598	12.0488	7.81036			1.15623	0.190707	0.164873
		272.467	187.948	229.446			18.8728	8.02934	12.1289			0.945683	0.223668	0.171875
		298.61	225.141	189.38			18.0932	15.0266	10.1442			1.30987	0.169508	0.289058
		293.158	202.376	179.17			20.0498	9.04682	7.92305			0.939151	0.211602	0.400376
											Anp	0.873698	0.39371	0.294269
												1.0247	0.413284	0.326512
												1.14489	0.33107	0.306765
												1.00362	0.38829	0.333372
												0.949478	0.354832	0.404779
												1.00362	0.286222	0.306765

## Sheet: Supplementary figure 1
	Supplementary figure 1B	Ang II
		0 h	3 h	6 h	12 h	24 h	36 h
	USP20	1.00203	0.805409	0.667845	0.487961	0.30323	0.385033
		1.0861	0.857645	0.594849	0.516379	0.357185	0.322117
		0.911871	0.782558	0.648146	0.452178	0.278074	0.272

## Sheet: Supplementary figure 3
	Supplementary figure 2A	Body weight 0	Body weight 4	Body weight 14	Body weight 21	Body weight 28				Supplementary figure 2B	USP20flfl +Veh	USP20CKO +Veh	USP20flfl +Ang II	USP20 CKO +AngII
	USP20flfl+Veh	21.2	22.3	21.4	24.5	24.3				Body weight (g)	24.3	24.1	25.6	21.4
		22.4	21.5	22.5	23.4	23.4					23.4	23.5	24.3	22.7
		20.3	23.4	23.7	25.2	24.1					24.1	25.6	24.3	24.3
		20.4	23.6	23.6	23.4	25.2					25.2	25.4	25.1	23.1
		21.5	22.7	24.1	23.2	23.6					23.6	23.8	23.4	25.2
		19.4	21.4	24.3	22.8	24.5					24.5	23.4	23.8	26.3
	USP20 CKO+Veh	20.9	23.4	22.6	23.1	24.1
		20	23.4	23.5	23.9	23.5
		20.6	22.5	23.6	24.2	25.6
		21.2	23.1	24.1	24.1	25.4
		18.9	24.2	23.9	23.2	23.8
		22.3	21.7	23.8	22.9	23.4
	USP20flfl+Ang II	20.3	20.6	24.1	25.1	25.6
		18.7	21.3	23	23.4	24.3
		20.2	21.5	23.2	25.6	24.3
		20.5	22.5	24.6	23.4	25.1
		18.7	23.4	24.1	24.6	23.4
		19.4	21.4	23.1	25.1	23.8
	USP20 CKO+AngII	19.4	20.1	19.4	21.4	21.4
		20.4	19.4	21.3	22.4	22.7
		20.4	21.3	22.4	25.6	24.3
		22.6	22.7	23.4	26.1	23.1
		19.5	19.5	23.7	21.4	25.2
		18.5	21.5	22.4	23.5	26.3
	Supplementary figure 2C	SBP 0	SBP 7	SBP 10	SBP 14	SBP 21	SBP 28			Supplementary figure 2D	USP20flfl +Veh	USP20CKO +Veh	USP20flfl +Ang II	USP20 CKO +AngII		Supplementary figure 2E	USP20fl/fl +Veh	USP20 CKO +Veh	USP20fl/fl +Ang II	USP20 CKO +Ang II
	USP20flfl+Veh	111.7	91.9	95	100.3	93	97.3			SBP (mmHg)	97.3	95.1	150.3	150.9		Tgf-β	1.09715	0.814373	2.64591	4.7363
		89.2	90.2	82	105.2	94.2	95.6				95.6	88.3	164.3	157.4			0.909888	0.781199	2.55578	4.09471
		98	94.8	97	106.1	91.6	95.4				95.4	98.4	140.8	180.2			1.05978	1.1202	2.45167	4.60679
		92.3	93.2	93.6	109.5	95	97.6				97.6	97.2	152.7	156.6			0.903603	0.995685	2.62763	5.25526
		101.4	91.1	90.1	101	100.8	95				95	100.8	157.5	158.9			0.837268	0.661476	1.99137	3.28015
		96.1	102.3	92.7	97.3	89.2	91.2				91.2	98.7	151.1	149.2			1.19231	0.754588	3.32594	5.47843
	USP20 CKO+Veh	110.3	95.5	104.6	95.4	93.4	95.1									Col-1a1	0.900816	1.09377	2.60143	2.73076
		100.1	87.3	94	100.4	89.6	88.3										0.692221	0.958802	1.43326	2.37727
		97.2	110.4	100.3	93.2	89.4	98.4										0.992614	0.762762	1.54682	3.43261
		90.4	95	94.3	102.4	91.2	97.2										1.35595	1.17227	1.32805	3.57838
		92.5	91.2	86.7	95.5	94	100.8										0.972186	0.706766	1.30072	2.69317
		96.7	93.4	101.4	89.1	85.4	98.7										1.08621	0.999518	1.97151	2.78814
	USP20flfl+Ang II	102.3	115.6	126.4	178.2	149.5	150.3
		94.5	135.2	135.4	141.6	146	164.3
		102.3	102.1	129.8	134.5	142	140.8
		90.4	105.6	131.2	150.8	159.2	152.7
		89.2	108	123	131	145.2	157.5
		100.2	119.4	121.1	138.6	147.5	151.1
	USP20 CKO+AngII	112.4	102.4	135.4	153.2	151	150.9
		101.2	123.8	133.5	110.4	168	157.4
		97.5	123.6	145.2	177	143	180.2
		95.4	111.9	129.5	163.4	140.2	156.6
		103.2	131.8	122.6	178.2	170.4	158.9
		89.3	141.2	150.2	151.5	167.5	149.2

[truncated: 8 more sheets: Supplementary figure 4, Supplementary figure 5, Supplementary figure 6, Supplementary figure 7, Supplementary figure 9, Supplementary figure 10, Supplementary figure 11, Supplementary figure 12]
